# Supplementary material for: Vascular Occlusion in Kidney Biopsy Is Characteristic of Clinically Manifesting Thrombotic Microangiopathy
Source: J Clin Med. 2022 May 31;11(11):3124. doi: 10.3390/jcm11113124 (PMC9181253; doi:10.3390/jcm11113124)
Supplement: Supplementary file 1 [file jcm-11-03124-s001.zip]

Archive with 1 entries (1 files):
- jcm-1671189-supplementary.pdf
